# Supplementary material for: Improving Parkinson’s disease management through wearable technology: A cost-benefit perspective
Source: PLoS One. 2025 Oct 10;20(10):e0334413. doi: 10.1371/journal.pone.0334413 (PMC12513664; doi:10.1371/journal.pone.0334413)
Supplement: S1 Table — Table with the data used for the cost benefit study. (XLSX) [file pone.0334413.s001.xlsx]

## Sheet: Hoja1
	Year 1			Year 2			Year 3			Year 4
	Direct Costs	Indirect Costs	Total Costs	Direct Costs	Indirect Costs	Total Costs	Direct Costs	Indirect Costs	Total Costs	Direct Costs	Indirect Costs	Total Costs	Hoehn & Yahr Stage	Average Direct Costs	Average Indirect Costs	Average Total Costs
HY I/II	1089.29	1659.78	1748.14	773.24	1291.21	1279.39	1337.09	1395.22	1943.21	1477.43	2816.47	2551.55	HY I/II	1169.26	1790.67	1880.57
HYIII	2017.71	1222.59	2593.05	1949.78	1416.39	2905.84	2920.56	3079.85	5120.45	3141.1	5475.38	6911.04	HYIII	2507.29	2798.55	4382.6
HY IV/V	2656.27	3281.81	5938.09	1616.21	6881.98	8498.18	2342.99	2977.15	5320.14	2682.55	3745.42	5310.24	HY IV/V	2324.51	4221.59	6266.66
				1.2
					Stage	Direct cost			Early	Moderate	Advanced
					Early			Direct
					Moderate			Drugs
					Advanced			Inpatient
													Sweden Costs in SEK	H&Y 1	H&Y II	H&Y III	H&Y IV	H&Y V
													Productivity loss	36974	67383	63351	37266	47535
													Informal Care Costs	1771	7497	30840	122829	55421
													Transport Costs	447	1218	1147	2061	1075
													Formal Care Costs	1186	13183	79259	306465	855038
													Drug Costs	10783	18296	31307	69283	60221
													Inpatient and Outpatient Costs	11425	22685	28492	18765	37035
													Sweden Costs in EUR	H&Y I	H&Y II	H&Y III	H&Y IV	H&Y V
													Productivity loss	3327.66	6064.47	5701.59	3353.94	4278.15
													Informal Care Costs	159.39	674.73	2775.6	11054.6	4987.89
													Transport Costs	40.23	109.62	103.23	185.49	96.75
													Formal Care Costs	106.74	1186.47	7133.31	27581.8	76953.4
													Drug Costs	970.47	1646.64	2817.63	6235.47	5419.89
													Inpatient and Outpatient Costs	1028.25	2041.65	2564.28	1688.85	3333.15
													Total	5632.74	11723.6	21095.6	50100.2	95069.2
															Accuracy of STAT-ON	% PD patients
															0.9
													Direct economic impact of Parkinson's disease: A research survey in the United Kingdom					% del día en OFF	Coste total anual por paciente
													Estadio	Coste en 1998	Coste ajustado a 2025	Averages		OFF I (0–25%)	25630
													0–I	2971	6684			OFF II (26–50%)	32836
													II	3065	6899			OFF III (51–75%)	39472
													III	6183	13918	10408.5		OFF IV (>75%)	62147
													IV	10134	22823
													V	18358	41331	32077
													Estadio	Coste en 1998	Coste ajustado a 2025	Coste ajustado a 2025 en €	Coste de medicacion		Costes directos sin medicacion
													0–I	2971	6684	7820.28	1876.87		5943.41
													II	3065	6899	8071.83	1937.24	1907.05	6134.59	6039
													III	6183	13918	16284.1	3908.17		12375.9
													IV	10134	22823	26702.9	6408.7		20294.2
													V	18358	41331	48357.3	11605.7	9007.22	36751.5	28522.9

## Sheet: Hoja2
		Table 1. Number of PD patients by H&Y Stage
		Hoehn & Yahr	US	Japan	UK	Spain	France	Germany	Italy
		stage
		I	108832	15828	13649	11819	38729	50293	16338
		II*	25115	6858	31499	52599	89375	116061	37702
		III*	293008	183175	36749	15758	104271	135404	43986
		IV*	139013	121674	17849	21082	50646	65768	21365
		V	32709	53094	4200	5217	11917	15475	5027
		Total	824712	442351	103946	106475	294938	383001	124418
		*In green the patients that can be monitored by STAT-ON. STAT-ON can be also useful in Stage I to detect some symptoms such as motor fluctuations and dyskinesia that were not perceived before.
		1.1
		1.96667
		1.2
		1.56
		1.18
		1.2
		1.36778

## Sheet: Hoja3
Accuracy of STAT-ON	0.9
% patients not diagnosed with MF	20
% patients not diagnosed as APD	40
% early fluctuator patients detected with STAT-ON	18
% early APD detected with STAT-ON	36				% patients per stage
								N. patients
% Mild patients	45				Mild	0.45
% Moderate patients	35				Moderate	0.35		Spain	106475
% Advanced patients	20				Advanced	0.2		Sweden	20000
								Germany	383001
Cost of STAT-ON per patient per year	166							Italy	120000
								The UK	103946
				Direct costs in Hospitals in € (no drugs)				Cost of medication				N. patients			N. patients not diagnosed with MF			N. patients not diagnosed as APD
			Mild patients	Spain	5600		Mild patients	Spain	1904		Mild patients	Spain	47913.8		Spain	8624.48		Spain	13415.9
				Sweden	2180			Sweden	1308			Sweden	9000		Sweden	1620		Sweden	2520						67500
				Germany	2000			Germany	1500			Germany	172350		Germany	31023.1		Germany	48258.1						52500
				Italy	6460			Italy	2040			Italy	54000		Italy	9720		Italy	15120						30000
				The UK	6039			The UK	1907.05			The UK	46775.7		The UK	8419.63		The UK	13097.2
			Moderate patients	Spain	8680		Moderate patients	Spain	2951.2		Moderate patients	Spain	37266.2
				Sweden	7133			Sweden	2817			Sweden	7000		N. patients not diagnosed with MF detected with STAT-ON			N. patients not diagnosed as APD detected with STAT-ON
				Germany	9105			Germany	5000			Germany	134050
				Italy	8676.67			Italy	2740			Italy	42000		Spain	7762.03		Spain	12074.3
				The UK	12375.9			The UK	3908.17			The UK	36381.1		Sweden	1458		Sweden	2268
			Advanced patients	Spain	10800		Advanced patients	Spain	3672		Advanced patients	Spain	21295		Germany	27920.8		Germany	43432.3
				Sweden	52300			Sweden	5830			Sweden	4000		Italy	8748		Italy	13608
				Germany	54006			Germany	15976			Germany	76600.2		The UK	7577.66		The UK	11787.5
				Italy	9943.33			Italy	3140			Italy	24000
				The UK	28522			The UK	9007			The UK	20789.2
															N. patients not diagnosed with MF detected with STAT-ON considering a use of 20% of STAT-ON in hospitals			N. patients not diagnosed as APD detected with STAT-ON considering a use of 20% of STAT-ON in hospitals
													% of market penetration
							45150						0.2		Spain	1552.41		Spain	2414.85
							36750								Sweden	291.6		Sweden	453.6
							22050								Germany	5584.15		Germany	8686.46
											203.85				Italy	1749.6		Italy	2721.6
															The UK	1515.53		The UK	2357.5
															Savings with Moderate patients in €			Savings with Advanced patients in €
															Spain	-2.89803e+06		Spain	-2.978e+06
															Sweden	-955865		Sweden	-1.90458e+07
															Germany	-1.92039e+07		Germany	-2.93246e+08
															Italy	-2.36313e+06		Italy	-1.90693e+06
															The UK	-6.31941e+06		The UK	-2.56526e+07
